# Supplementary material for: Comparison of outcomes following the Fontan procedure between patients with previous ductus stent and aortopulmonary shunt
Source: Interdiscip Cardiovasc Thorac Surg. 2025 May 21;40(6):ivaf118. doi: 10.1093/icvts/ivaf118 (PMC12145171; doi:10.1093/icvts/ivaf118)
Supplement: ivaf118_Supplementary_Data [file ivaf118_supplementary_data.zip]

Archive with 2 entries (2 files):
- Supplementary Tables19012025.docx
- SupplFigureS1Flowchartf04032025.jpg
